# Supplementary material for: Regular Sport Activity Is Able to Reduce the Level of Genomic Damage
Source: Biology (Basel). 2023 Aug 9;12(8):1110. doi: 10.3390/biology12081110 (PMC10452097; doi:10.3390/biology12081110)
Supplement: Supplementary file 1 [file biology-12-01110-s001.zip]

Archive with 1 entries (1 files):
- biology-2502780-supplementary.pdf
